# Supplementary material for: Structure-guided peptide engineering of a positive allosteric modulator targeting the outer pore of TRPV1 for long-lasting analgesia
Source: Nat Commun. 2023 Jan 3;14:4. doi: 10.1038/s41467-022-34817-1 (PMC9810691; doi:10.1038/s41467-022-34817-1)
Supplement: Supplementary file 4 — Source Data [file 41467_2022_34817_MOESM4_ESM.xlsx]

## Sheet: 1g
	s-RhTx concentration (μM)	normalized current	S.E.M
	0.1	0.1385	0.05844
	0.3	0.2003	0.01277
	1	0.5798	0.02173
	10	0.8872	0.02535
	100	0.9386	0.03221

## Sheet: 1k
		s-RhTx concentration (μM)	normalized current	S.E.M
		0.3	0.4513	0.07831
		1	0.5955	0.04684
		3	0.7453	0.02597
		10	0.896	0.07053
		100	0.9104	0.05341

## Sheet: 1m
temperature (℃)	bath	30 μM s-RhTx	RhTx
	32.8	42.5	28.6
	43.3	34.75	31.83
	36.62	37.3	35.8
	36.6	35.2	27.65
	42.4	41.85
	38.25	34.5
	36.9	41.4
	40.24	39.4
	33.3	41.2
	34.6	37.9
	42.1

## Sheet: 1i
		0.025359	0.045416	0.003423	0.031205	0.035662	0.049906
		0.027293	0.060696	0.019664	0.063742	0.050662	0.079811
		0.033536	0.035399	0.025235	0.065741	0.052574	0.058774
		0.035967	0.030985	0.033289	0.073237	0.056324	0.041604
		0.02	0.027589	0.034094	0.051694	0.030662	0.024528
		0.023591	0.029966	0.071342	0.053859	0.037206	0.053774
		0.001492	0.004754	0.066174	0.037646	0.008897	0.047264
		0.00326	0.016044	0.074698	0.037646	0.002647	0.036226
		0.000221	0.001188	0.082282	0.022321	0.00125	0.029906
		0.00011	0.009083	0.105973	0.022488	0.006912	0.038962
		0.011436	0.028098	0.133758	0.015769	0.003603	0.016698
		0.021492	0.045416	0.158523	0.015158	0.018235	0.009528
		0.033149	0.04652	0.195973	0.01377	0.010956	0.008396
		0.029006	0.05348	0.225369	0.003831	0.017574	0.015849
		0.028122	0.060102	0.265168	0.007718	0.013088	0.020094
		0.03221	0.085399	0.325302	0.013048	0.035074	0.033113
		0.037127	0.091171	0.359732	0.010272	0.033897	0.030189
		0.040829	0.113667	0.411544	0.026485	0.054412	0.014528
		0.029503	0.090832	0.417383	0.016158	0.034926	0.007264
		0.037569	0.087521	0.465369	0.024375	0.049632	0.060849
		0.045083	0.093548	0.485168	0.023209	0.044044	0.125
		0.048453	0.095501	0.503557	0.01538	0.052574	0.103868
		0.066796	0.146774	0.539195	0.021988	0.063529	0.124057
		0.097956	0.175212	0.573557	0.046474	0.082206	0.145283
		0.110884	0.20798	0.600336	0.078012	0.104779	0.148491
		0.134309	0.264431	0.640336	0.116324	0.111912	0.156415
		0.151878	0.302207	0.658523	0.146585	0.133088	0.125849
		0.196022	0.379711	0.694765	0.200555	0.165441	0.136509
		0.230718	0.41511	0.712685	0.251138	0.183676	0.158868
		0.243094	0.430051	0.724027	0.286841	0.193162	0.116509
		0.276409	0.464771	0.736174	0.329928	0.203235	0.136887
		0.304862	0.500255	0.749262	0.382565	0.2325	0.124623
		0.321105	0.523769	0.757517	0.426152	0.245441	0.136509
		0.353149	0.546944	0.769664	0.480178	0.282941	0.161604
		0.375359	0.57275	0.781275	0.535314	0.312868	0.196604
		0.395967	0.586842	0.794094	0.580455	0.350809	0.211132
		0.411215	0.607131	0.786309	0.614103	0.363603	0.203868
		0.403536	0.645756	0.815436	0.686341	0.406324	0.246415
		0.425304	0.662988	0.816242	0.743198	0.442353	0.275566
		0.508729	0.699406	0.813356	0.876124	0.455882	0.333396
		0.599171	0.733192	0.817315	0.921544	0.471471	0.454623
		0.667182	0.773769	0.824765	0.95075	0.492647	0.561509
		0.721657	0.799745	0.845101	0.974792	0.524559	0.631698
		0.752597	0.817317	0.841275	0.988562	0.550368	0.696509
		0.785359	0.834975	0.842752	0.996557	0.559044	0.72934
		0.791989	0.829966	0.83255	0.987063	0.577132	0.759811
		0.802818	0.839813	0.842081	0.993615	0.599485	0.768679
		0.811105	0.829796	0.838859	0.984731	0.602426	0.809906
		0.808011	0.831409	0.831946	0.979345	0.613088	0.806698
		0.806464	0.821817	0.829128	0.97457	0.624779	0.797453
		0.802099	0.82292	0.83255	0.965686	0.639338	0.832264
		0.794254	0.814346	0.829866	0.961077	0.654118	0.853302
		0.831436	0.845076	0.87047	1.0111	0.705809	0.874811
		0.84011	0.844737	0.886711	1.01366	0.726691	0.881132
		0.829282	0.835399	0.877248	1.00039	0.743603	0.886321
		0.878674	0.88107	0.91255	0.999611	0.825294	0.921226
		0.922818	0.922326	0.936309	0.987118	0.902647	0.950189
		0.954088	0.943379	0.962215	0.984175	0.958382	0.958868
		0.968398	0.956791	0.967517	0.975958	0.984265	0.991604
		0.974807	0.963413	0.968926	0.969017	0.995662	0.994811
		0.982928	0.978947	0.977517	0.968517	0.991544	0.993679
		0.992818	0.986757	0.985302	0.966074	0.993382	0.988774
		0.994586	0.991171	0.990403	0.971405	0.998456	1.00377
		1.00315	0.999576	0.999195	0.975014	0.987206	0.996604
		0.99989	0.999745	0.989799	0.957357	0.971912	0.997358
		0.990497	0.991851	0.98906	0.953415	0.954632	0.991792
		0.994365	0.990323	0.991342	0.961521	0.941103	0.979623
		0.989503	0.994737	0.993758	0.956746	0.923676	0.984528
		0.991105	0.989049	0.996309	0.955192	0.904191	0.986604
		0.987901	0.997538	0.998456	0.959189	0.888088	0.97434
		0.978895	0.974703	0.97906	0.94653	0.857721	0.943019
		0.986243	0.995925	0.995503	0.949917	0.850809	0.970472
		0.978785	0.983447	0.988658	0.943587	0.835515	0.956981

## Sheet: 2a
		30 M 2-APB	30 M 2-APB+ 10 M s-RhTx	1 mM 2-APB
		2.33333	1.23485	100
		20.7491	19.4757	100
		7	7.24242	100
		4.48276	4.95074	100
		0.841026	1.65641	100

## Sheet: 2b
	500 M 2-APB	500 M 2-APB+ 10 M s-RhTx	4 mM 2-APB
	15.3061	23.3333	100
	5.0638	5.234	100
	7.8656	8.9723	100
	2.1824	2.5472	100
	4.8864	6.9318	100

## Sheet: 2c
		30 μM AITC	30 μM AITC+10 μM s-RhTx	1 mM AITC
		16.2621	18.2039	100
		21.5151	23.9141	100
		63.2877	69.0411	100
		63.1818	66.3636	100

## Sheet: 2d
	TRPV1	TRPV2	TRPV3	TRPA1
	5.6446	1.52445	0.529221	1.1194
	7.35562	1.03361	0.938629	1.1115
	5.52486	1.1407	1.03463	1.09091
	9.05213	1.16715	1.1044	1.05036
		1.41859	1.96951

## Sheet: 3b
		10 μM cap												10 μM cap + 30 μM s-RhTx
	+80 mV	35.66	39.591	55.488	72.218	37.902	38.192	89.858	36.974	28.308	39.553			89.253	135.9	128.49	113.6	118.27	329.35	295.11	135.21	268.21
	-80 mV	18.519	50.304	11.447	30.976	14.456	19.455	14.236	34.858	13.25	31.17			145.28	59.494	75.601	291.29	53.484	31.11	21.161	34.777	92.44

## Sheet: 3c
		10 M cap												10 M cap + 50 M s-RhTx
	+80 mV	65.6	67.08	73.43	91.87	77.15	94.18	106.9	52.17	38.63	56.85			123.1	135.8	117.6	115.1	128.7	85.3	203.3	278.9	294.9
	-80 mV	74.98	28.77	23.33	37.97	23.65	41.55	24.78	47.23	48.99	41.26			140.3	298.4	206.7	249.5	33.02	76.26	35.6	44.74	62.78

[truncated: 29 more sheets: 4e, 4f, 4h, 5b, 5c, 5d, 5e, 5f, 5g, 5h, 5i, 5j, 5k, 5l, 5m, 5n, 6a, 6b, 6c, 6e …]
